# Supplementary material for: ToF-SIMS Imaging for the Analysis of Cholesterol Formation at Macrophage Membrane
Source: Metabolites. 2025 Nov 5;15(11):722. doi: 10.3390/metabo15110722 (PMC12654415; doi:10.3390/metabo15110722)
Supplement: Supplementary file 1 [file metabolites-15-00722-s001.zip]

Archive with 1 entries (1 files):
- metabolites-3929674-supplementary.pdf
